# Supplementary material for: Structural and Mechanical Properties of Doped Tobermorite
Source: Nanomaterials (Basel). 2023 Aug 8;13(16):2279. doi: 10.3390/nano13162279 (PMC10459530; doi:10.3390/nano13162279)
Supplement: Supplementary file 1 [file nanomaterials-13-02279-s001.zip]

Archive with 1 entries (1 files):
- nanomaterials-2497138-supplementary.pdf
